# Supplementary material for: The Impact of Coilin Nonsynonymous SNP Variants E121K and V145I on Cell Growth and Cajal Body Formation: The First Characterization
Source: Genes (Basel). 2020 Aug 5;11(8):895. doi: 10.3390/genes11080895 (PMC7463897; doi:10.3390/genes11080895)
Supplement: Supplementary file 1 [file genes-11-00895-s001.zip]

Archive with 3 entries (3 files):
- Table S1 proof (WEE) v2.0.xlsx
- Table S2 proof (WEE) v2.0.xlsx
- [Genes]Supplementary Figures proof (WEE) v2.0.pdf
