# Supplementary material for: The Impact of Coilin Nonsynonymous SNP Variants E121K and V145I on Cell Growth and Cajal Body Formation: The First Characterization
Source: Genes (Basel). 2020 Aug 5;11(8):895. doi: 10.3390/genes11080895 (PMC7463897; doi:10.3390/genes11080895)
Supplement: Supplementary file 1 [file genes-11-00895-s001.zip › Table S1 proof (WEE) v2.0.xlsx]

## Sheet: Sheet1
Table S1. Information on oligonucleotide primers used in this study.
Primer	Sequence (5'–3')
Molecular cloning
Coilin-F	TTCTCGAGCTGCAGCTTCCGAGACGGTTA
Coilin-R	TTGGATCCTCAGGCAGGTTCTGTAC
Mutagenesis
E121K-F	GAGGAGGGTGAAAAAACTGAACCAGATTGCAAATATTCA
E121K-R	CTGGTTCAGTTTTTTCACCCTCCTCTAACTGAAATGCCC
V145I-F	AATAATGAGAAGATCTTGGATCTGGAACCAAAAGCTG
V145I-R	CCAGATCCAAGATCTTCTCATTATTGTTATTGTTCTCTC
Gene expression (RT-qPCR)
EGFP-F	GACGGCAACTACAAGACCCG
EGFP-R	GTTCTTCTGCTTGTCGGCCA
Coilin-F	ACTGACAACCAGAGGCAACA
Coilin-R	TCCCAGGTTCTCTCAAGGCA
