# Supplementary material for: The Impact of Coilin Nonsynonymous SNP Variants E121K and V145I on Cell Growth and Cajal Body Formation: The First Characterization
Source: Genes (Basel). 2020 Aug 5;11(8):895. doi: 10.3390/genes11080895 (PMC7463897; doi:10.3390/genes11080895)
Supplement: Supplementary file 1 [file genes-11-00895-s001.zip › Table S2 proof (WEE) v2.0.xlsx]

## Sheet: Sheet1
Table S2. Survival analysis of cancer patients with high versus low coilin gene expressions using Kaplan-Meier Plotter database (https://kmplot.com/analysis).
Cancer type	Sample size (n)	Sample with low COIL expression (n)	Sample with high COIL expression (n)	Hazard ratio	logrank P value
Mixed population
Bladder carcinoma	404	227	177	0.77	0.0913
Breast cancer	1089	780	309	1.47	0.0231
Cervical squamous cell carcinoma	304	108	196	1.29	0.3239
Esophageal adenocarcinoma	80	25	55	1.88	0.1077
Esophageal squamous cell carcinoma	81	34	47	0.26	0.002
Head-neck squamous cell carcinoma	499	373	126	0.6	0.004
Kidney renal clear cell carcinoma	530	178	352	0.74	0.0507
Kidney renal papillary cell carcinoma	287	126	161	2.49	0.0055
Liver hepatocellular carcinoma	370	256	114	1.87	0.0005
Lung adenocarcinoma	504	211	293	1.21	0.2181
Lung squamous cell carcinoma	495	274	221	0.77	0.0684
Ovarian cancer	373	258	115	0.71	0.0203
Pancreatic ductal adenocarcinoma	177	68	109	0.66	0.0487
Pheochromocytoma and paraganglioma	178	133	45	5.36	0.0315
Rectum adenocarcinoma	165	119	46	0.29	0.031
Sarcoma	259	188	71	1.34	0.171
Stomach adenocarcinoma	371	227	144	0.8	0.1919
Testicular germ cell tumor	134	36	98	0.34	0.2585
Thymoma	118	37	81	0.1	0.0004
Thyroid carcinoma	502	130	372	0.37	0.0391
Uterine corpus endometrial carcinoma	542	347	195	1.74	0.0076
European
Bladder carcinoma	320	175	145	0.77	0.1099
Breast cancer	390	184	206	1.56	0.0239
Cervical squamous cell carcinoma	209	113	96	0.76	0.3418
Esophageal adenocarcinoma	63	23	40	1.94	0.1546
Esophageal squamous cell carcinoma	37	16	21	0.2	0.0091
Head-neck squamous cell carcinoma	426	311	115	0.64	0.0141
Kidney renal clear cell carcinoma	459	138	321	0.72	0.0488
Kidney renal papillary cell carcinoma	205	91	114	2.48	0.0123
Liver hepatocellular carcinoma	184	96	88	1.69	0.0234
Lung adenocarcinoma	387	230	157	1.24	0.2052
Lung squamous cell carcinoma	348	192	156	0.66	0.0157
Ovarian cancer	324	227	97	0.7	0.026
Pancreatic ductal adenocarcinoma	156	68	88	0.58	0.0155
Pheochromocytoma and paraganglioma	147	109	38	4.83	0.0456
Rectum adenocarcinoma	80	52	28	0.1	0.0076
Sarcoma	226	60	166	1.38	0.2231
Stomach adenocarcinoma	237	157	80	0.76	0.2229
Testicular germ cell tumor	119	34	85	0.18	0.1178
Thymoma	98	31	67	0.05	0.0002
Thyroid carcinoma	332	87	245	0.26	0.0107
Uterine corpus endometrial carcinoma	371	258	113	1.65	0.0481
African
Bladder carcinoma	23	6	17	0.27	0.0326
Breast cancer	181	50	131	0.52	0.0982
Cervical squamous cell carcinoma	30	18	12	6.04	0.0166
Esophageal adenocarcinoma	N/A	N/A	N/A	N/A	N/A
Esophageal squamous cell carcinoma	5	3	2	0	0.1985
Head-neck squamous cell carcinoma	47	33	14	0.43	0.1228
Kidney renal clear cell carcinoma	56	28	28	0.76	0.6543
Kidney renal papillary cell carcinoma	60	44	16	4.41	0.061
Liver hepatocellular carcinoma	17	12	5	3.84	0.1148
Lung adenocarcinoma	52	13	39	3.25	0.099
Lung squamous cell carcinoma	29	16	13	1.84	0.1912
Ovarian cancer	25	5	20	1.85	0.4114
Pancreatic ductal adenocarcinoma	N/A	N/A	N/A	N/A	N/A
Pheochromocytoma and paraganglioma	N/A	N/A	N/A	N/A	N/A
Rectum adenocarcinoma	6	2	4	0	0.1573
Sarcoma	18	3	15	0.15	0.03
Stomach adenocarcinoma	11	7	4	2.8	0.1649
Testicular germ cell tumor	6	3	3	0	0.2207
Thymoma	N/A	N/A	N/A	N/A	N/A
Thyroid carcinoma	N/A	N/A	N/A	N/A	N/A
Uterine corpus endometrial carcinoma	106	78	28	3.07	0.0104
Asian
Bladder carcinoma	N/A	N/A	N/A	N/A	N/A
Breast cancer	61	30	31	3.22	0.3145
Cervical squamous cell carcinoma	20	9	11	0	0.0588
Esophageal adenocarcinoma	N/A	N/A	N/A	N/A	N/A
Esophageal squamous cell carcinoma	37	27	10	0	0.1038
Head-neck squamous cell carcinoma	10	7	3	8.48	0.0282
Kidney renal clear cell carcinoma	8	1	7	0	0.1573
Kidney renal papillary cell carcinoma	N/A	N/A	N/A	N/A	N/A
Liver hepatocellular carcinoma	157	115	42	3.34	2.5e-05
Lung adenocarcinoma	N/A	N/A	N/A	N/A	N/A
Lung squamous cell carcinoma	9	3	6	2.83	0.3639
Ovarian cancer	N/A	N/A	N/A	N/A	N/A
Pancreatic ductal adenocarcinoma	11	2	9	0.21	0.083
Pheochromocytoma and paraganglioma	N/A	N/A	N/A	N/A	N/A
Rectum adenocarcinoma	N/A	N/A	N/A	N/A	N/A
Sarcoma	N/A	N/A	N/A	N/A	N/A
Stomach adenocarcinoma	73	21	52	0.38	0.0364
Testicular germ cell tumor	N/A	N/A	N/A	N/A	N/A
Thymoma	N/A	N/A	N/A	N/A	N/A
Thyroid carcinoma	N/A	N/A	N/A	N/A	N/A
Uterine corpus endometrial carcinoma	N/A	N/A	N/A	N/A	N/A
N/A = not applicable
